# Supplementary material for: Heterozygous deletion of Gpr55 does not affect a hyperthermia-induced seizure, spontaneous seizures or survival in the Scn1a+/- mouse model of Dravet syndrome
Source: PLoS One. 2023 Jan 26;18(1):e0280842. doi: 10.1371/journal.pone.0280842 (PMC9879440; doi:10.1371/journal.pone.0280842)
Supplement: S1 Data — (XLSX) [file pone.0280842.s002.xlsx]

## Sheet: Figure 1
Cortical Gpr55 / Tbp mRNA
129 - WT	129 - Scn1a+/-	129 - WT	129 - Scn1a+/-
0.0160305	0.02044	0.0175911	0.03021
0.0163851	0.024167	0.0165266	0.03652
0.0147674	0.028611	0.0142308	0.02909
0.0192177	0.022222	0.0173599	0.02995
0.0261168	0.030297	0.0166008	0.03197
0.0186691	0.02675	0.0183246	0.02438
0.019125	0.029241	0.0151951	0.03541
0.0141304		0.0162912
Hippocampal Gpr55 / Tbp mRNA
129 - WT	129 - Scn1a+/-	129 - WT	129 - Scn1a+/-
0.012048	0.03011	0.015439	0.025058
0.013872	0.026471	0.011367	0.030159
0.016234	0.023476	0.015379	0.028212
0.019247	0.034759	0.016569	0.022857
0.015949	0.028775	0.014407	0.032141
0.020365	0.025871	0.010529	0.026361
0.015986	0.0352	0.014968	0.03971
0.019422	0.036331	0.021961	0.036386
			0.032229
			0.027273
			0.014474

## Sheet: Figure 2
Hippocampal Gpr55 / Tbp mRNA
WT	Gpr55+/-	Gpr55-/-
0.027561	0.0176334	1.95122e-05
0.0196053	0.00733945	4.71264e-05
0.0243789	0.0141966	3.61446e-05
0.0327616	0.01	4.35294e-05
0.0173333	0.0138384	8.79121e-06
	0.0157143
	0.0130667
	0.0134328

## Sheet: Figure 3
Hyperthermia-induced seizures				Spontaneous seizures						Percent Hindlimb				Survival
Scn1a	+/-	+/-			Male	Female	Male	Female		Scn1a	+/-	+/-		Scn1a	+/-	+/-
Gpr55	WT	+/-		Scn1a	+/-	+/-	+/-	+/-		Gpr55	WT	+/-		Gpr55	WT	+/-
	39.8	40.6		Gpr55	WT	WT	+/-	+/-			57	83		Day	Scn1aKO/+	Scn1aKO/+ ; Gpr55KO/+
	40.1	40.1			0.12	0.13	0.11	0.12			52	29		20	1
	40.3	40.2			0.45	0.38	0.23	0.21			89	38		20	1
	40.6	40.7			0.15	0.27	0.13	0.22			52	11		21		1
	40	40.1			0.52	0.34	0.15	0.7			89	43		21	1	1
	40.7	40.4			0.15	0.24	0.12	0.52			22	17		21	1
	41.1	40.3			0.16	0.16	0.2	0.8			71	0		21	1
	39.2	40.5			0.12	0	0.33	0.58			67	89		22	1
	39.8	40.4			0	0	0.2	0			14	36		23	1	1
	39.9	40.7			0.05	0.3	0.23	0.16			21	75		23	1	1
	40.2	40.4			0.23	0.03	0.07	0.02			50	57		23		1
	40	39.9			0.25	0.04	0	0.21			50	100		23		1
	40.1	40.1			0	0.46	0.23	0.13			25	0		23		1
	40.6	40.9			0.06	0.22	0.03	0.28			66	0		23		1
	41	40.9			0.1	0.43	0.1				0	0		24	1	1
	40	40.5			0	0.43	0				60	86		25	1	1
	40.2	40.4			0	0.12	0				28	91		25		1
	40.4	40.3			0.13	0.09	0.05				50	38		26		0
					0.08		0.02				48	38		27	1	1
					0.02						25	41		28	1
					0.21						20	48		30	0	0
					0.42						23	17		30	0	0
											63	80		30	0	0
											0	0		30	0	0
											50	17		30	0	0
											0	63		30	0
											33	41		30	0
											45			30	0
											100			30	0
											40			19	1	1
											43			20		1
											25			20		1
														20		1
														21	1	1
														21	1
														21	1
														21	1	1
														21	1
														21	1
														21	1
														21	1
														23		1
														23	1
														27	1
														30	0	0
														30	0	0
														30	0	0
														30	0	0
														30	0	0
														30	0	0
														30		0

## Sheet: Figure 4
Plasma				Brain				Hyperthermia-induced seizures
Time (min)	Average (µg/mL)	SEM		Time (min)	Average (ng/mg brain)	SEM		Vehicle	CID2921524 (10 mg/kg)
15	1.963	0.064		15	1.82	0.2		40.9	40.7
30	1.419	0.053		30	1.53	0.24		40.6	38.9
45	1.399	0.135		60	1.21	0.18		40.8	39.9
60	1.372	0.055		90	1.31	0.08		41.7	41
90	1.025	0.032		120	1.55	0.12		41.1	40.6
120	1.088	0.063						40.3	39.6
								40.9	41.2
								40.1	40.3
								40.1	40.2
								41	40.8
								41.1	41.5
								40.3	40.8
